# Supplementary material for: A Robust Miniaturized Gas Sensor for H2 and CO2 Detection Based on the 3ω Method
Source: Sensors (Basel). 2022 Jan 9;22(2):485. doi: 10.3390/s22020485 (PMC8780541; doi:10.3390/s22020485)
Supplement: Supplementary file 1 [file sensors-22-00485-s001.zip]

Archive with 1 entries (1 files):
- sensors-1446780-supplementary.pdf
